# Supplementary material for: Calcium-Dependent Protein Kinase 5 (OsCPK5) Overexpression in Upland Rice (Oryza sativa L.) under Water Deficit
Source: Plants (Basel). 2023 Nov 11;12(22):3826. doi: 10.3390/plants12223826 (PMC10674721; doi:10.3390/plants12223826)
Supplement: Supplementary file 1 [file plants-12-03826-s001.zip]

Archive with 1 entries (1 files):
- plants-2603682-supplementary.pdf
